# Supplementary material for: 10Vida: A Mental and Physical Health Intervention for Chronically Ill Adolescents and Their Caregivers in the Hospital Setting: An Open Study
Source: Int J Environ Res Public Health. 2022 Mar 8;19(6):3162. doi: 10.3390/ijerph19063162 (PMC8953533; doi:10.3390/ijerph19063162)
Supplement: Supplementary file 1 [file ijerph-19-03162-s001.zip]

Archive with 1 entries (1 files):
- ijerph-1603018-supplementary.pdf
